# Supplementary material for: Heparin Dosing Regimen Optimization in Veno-Arterial Extracorporeal Membrane Oxygenation: A Pharmacokinetic Analysis
Source: Pharmaceutics. 2024 Jun 6;16(6):770. doi: 10.3390/pharmaceutics16060770 (PMC11207075; doi:10.3390/pharmaceutics16060770)
Supplement: Supplementary file 1 [file pharmaceutics-16-00770-s001.zip]

Archive with 1 entries (1 files):
- pharmaceutics-2997215-supplementary.pdf
